# Supplementary material for: Reproductive Tract Microbial Transitions from Late Gestation to Early Postpartum Using 16S rRNA Metagenetic Profiling in First-Pregnancy Heifers
Source: Int J Mol Sci. 2024 Aug 23;25(17):9164. doi: 10.3390/ijms25179164 (PMC11394886; doi:10.3390/ijms25179164)
Supplement: Supplementary file 1 [file ijms-25-09164-s001.zip]

Archive with 1 entries (1 files):
- ijms-3073401-supplementary.pdf
